# Supplementary material for: Ultrasound-Guided vs. Fluoroscopy-Guided Interventions for Back Pain Management: A Systematic Review and Meta-Analysis of Randomized Controlled Trials
Source: Diagnostics (Basel). 2023 Nov 18;13(22):3474. doi: 10.3390/diagnostics13223474 (PMC10670286; doi:10.3390/diagnostics13223474)
Supplement: Supplementary file 1 [file diagnostics-13-03474-s001.zip]

Archive with 1 entries (1 files):
- diagnostics-2688527-supplementary.pdf
